# Supplementary material for: Influenza Vaccination in the Elderly in Three Cities in China: Current Status and Influencing Factors Under Different Funding Policies
Source: Vaccines (Basel). 2025 Nov 12;13(11):1158. doi: 10.3390/vaccines13111158 (PMC12656659; doi:10.3390/vaccines13111158)
Supplement: Supplementary file 1 [file vaccines-13-01158-s001.zip]

Archive with 2 entries (2 files):
- File S1-Informed Consent Script (Verbal).pdf
- File S2- Survey Questionnaire.pdf
